# Supplementary material for: Self-Sufficient Aflatoxin Decontamination System: MOF-Based Composite Membrane with Peroxidase-Mimic and Controlled H2O2 Generation
Source: Toxins (Basel). 2025 Oct 20;17(10):516. doi: 10.3390/toxins17100516 (PMC12567683; doi:10.3390/toxins17100516)
Supplement: Supplementary file 1 [file toxins-17-00516-s001.zip]

Archive with 1 entries (1 files):
- toxins-3859466-supplementary.pdf
